# Supplementary material for: Seroprevalence of Brucella Infection in Wild Boars (Sus scrofa) of Bavaria, Germany, 2019 to 2021 and Associated Genome Analysis of Five B. suis Biovar 2 Isolates
Source: Microorganisms. 2023 Feb 14;11(2):478. doi: 10.3390/microorganisms11020478 (PMC9959221; doi:10.3390/microorganisms11020478)
Supplement: Supplementary file 1 [file microorganisms-11-00478-s001.zip › Table S1.xlsx]

## Sheet: Table S1
Sample ID	Alias ID(s)	Host	Collection Date	Country of Isolation	State of Isolation	Complex Type (Brucella spp. cgMLST)	ST (Brucella MLST)	Perc. Good Targets (Brucella spp. cgMLST)	Local SLC ID (Characteristic)	Perc. Good Targets (B. suis cgMLST 2626 targets ATCC 23445)	Complex Type (B. melitensis cgMLST)	Perc. Good Targets (B. melitensis cgMLST)	btpB (B. suis VFDB)	Avg. Coverage	Contig Count	N50	Read Count
168	present study	Wild boar	2021	Germany	Lower Bavaria (Kehlheim)	3	16	99.3	2	98.9	81	93.0	btpB	118	64	116926	2732672
163	present study	Wild boar	2021	Germany	Upper Bavaria (Freising)	3	16	99.5	2	99.1	82	93.2	btpB	156	53	135262	3467206
162	present study	Wild boar	2019	Germany	Upper Palatinate (Amberg)	4	16	99.4	1	99.1	79	93.2	btpB	116	62	109503	2566170
GCA_000371245.1	F7/06-2	Wild boar	2006	Germany		4	16	99.7	1	99.6	101	93.8	btpB		19	313039
GCA_000371225.1	F7/06-1	Wild boar	2006	Germany		4	16	99.8	1	99.6	101	93.8	btpB		12	874052
164	present study	Wild boar	2021	Germany	Upper Bavaria (Dachau)	5	15	99.5		99.4	83	93.2	btpB	107	54	116928	2381541
165	present study	Wild boar	2020	Germany	Upper Bavaria (Eichstätt)	6	16	99.8	3	99.4	80	93.6	btpB	172	52	135184	3827093
GCA_000371205.1	F5/05-4	Swine	2005	France		7	16	99.8		99.7	100	93.8	btpB		13	619007
SRR8550523	S_59	Swine	2003	Spain	CastillayLeon Soria	8	15	99.4	8	99.0	93	93.1	btpB	72	73	102652	1871366
GCA_000365585.1	F5/03-2	Swine	2003	Portugal		8	15	99.6	8	99.6	93	93.7	btpB		9	814144
GCA_000366245.1	94/11		1994	Bulgaria		9	16	99.9		99.6	96	93.9	btpB		11	442397
GCA_000366225.1	92/63	Hare	1992	Czechoslovakia		10	15	99.8		99.9	95	93.7	btpB		2	1923956
GCA_000365705.1	F4/06-146	Swine	2006	Spain		11	15	99.7		99.7	94	93.8	btpB		11	864587
GCA_000371165.1	F12/02		2002	Denmark		12	15	99.8		99.8	98	93.7	btpB		4	1195107
GCA_000371305.1	F8/06-3	Wild boar	2006	Belgium		13	45	100.0		99.8	104	93.9	btpB		9	455451
GCA_000371125.1	63/261		1963	Denmark		14	46	99.9		99.7	97	93.9	btpB		10	1062652
GCA_000698285.1	PT09172	Wild boar	2009	Portugal		15	15	99.5		99.7	106	93.7	btpB		2	1926716
GCA_000698345.1	Bs396CITA	Wild boar	2009	Spain		16	15	99.8		99.9	108	93.9	btpB		2	1927083
GCA_000371185.1	F5/05-10		2005	France		17	15	99.8		100.0	99	93.7	btpB		23	417281
GCA_000371285.1	F8/06-1	Wild boar	2006	Belgium		18	15	99.9		99.8	103	94.0	btpB		20	185037
GCA_000371265.1	F7/06-5	Hare	2006	Germany		19	44	99.7		99.6	102	93.7	btpB		25	255406
GCA_000698245.1	PT09143	Wild boar	2009	Portugal		20	15	99.6		99.8	105	93.6	btpB		2	1926480
GCA_000698325.1	Bs364CITA	Wild boar	2008	Spain		21	15	99.8	4	99.9	107	93.9	btpB		2	1927594
GCA_000699025.1	Bs143CITA	Wild boar	2005	Spain		22	15	99.6		99.7	109	93.7	btpB		2	1926295
GCA_000365565.1	F8/06-2		unknown	Belgium		23	15	99.2		99.2	92	93.3	btpB		17	228807
ERR4507155	WS-Be-9	Wild boar	2009	Switzerland	Bern	24	15	99.7	9	99.7	110	93.9	btpB		2	1927954
ERR4507151	WS-Be-68	Wild boar	2008	Switzerland	Bern	24	15	99.8	9	99.8	110	93.9	btpB		2	1927846
ERR4507150	WS-Be-61	Wild boar	2008	Switzerland	Bern	24	15	99.9	9	99.9	110	94.0	btpB		2	1927942
SRR065013	BH12/2008		2008	Hungary		25	15	96.6		96.2	111	90.4	btpB	156	248	24263	5411936
SRR8550473	S_263	Wild boar	2007	Spain	Aragon	26	15	99.6	4	99.3	84	93.4	btpB	187	70	102128	4420931
SRR8550474	S_251	Wild boar	2007	Spain	Navarra	27	15	99.4	4	99.0	84	93.1	btpB	73	93	63968	1671938
SRR8550498	09-1668-3236	Wild boar	2009	France	Cher	28	15	99.6	5	99.2	118	93.3	btpB	95	70	103024	2408565
SRR8550485	99-8225 est B1	Swine	1998	France	Cher	28	15	99.5	5	99.3	85	93.4	btpB	135	72	102651	3498738
SRR8550477	00-4718	Wild boar	2000	France	Allier	28	15	99.7	5	99.3	85	93.4	btpB	209	79	84148	5050854
SRR8550478	00-8126	Hare	2000	France	Allier	29	15	99.4		99.2	86	93.2	btpB	89	76	99564	2299492
SRR8550480	14-1778-4573(7)	Swine	2014	France	Pyrénées Atlantiques	30	15	99.5		99.0	87	93.3	btpB	78	79	70271	2019015
SRR8550481	15-384-1044	Swine	2015	France	Finistère	31	15	99.2		98.7	88	92.8	btpB	59	102	64940	1457447
SRR8550482	96-7028	Swine	1996	France	Loire	32	15	99.8		99.3	89	93.3	btpB	119	75	102651	3068599
SRR8550483	97-4924-10	Swine	1997	France	Lot et Garonne	33	15	99.5		98.9	90	93.0	btpB	61	102	62364	1590405
SRR8550484	98-7296-1515	Hare	1995	France	Haut-Rhin	34	15	99.3		98.9	91	93.0	btpB	66	95	63051	1684604
SRR8550486	99-11891-3851-Est	Wild boar	1999	France	Vienne	35	16	99.5		99.1	112	93.2	btpB	172	74	96519	4355712
SRR8550494	2006.TE.5894.1.3	Wild boar	2006	Italy	Piemonte	36	15	99.4	6	98.9	113	93.0	btpB	95	93	64167	2242887
SRR8550510	2008.TE.1929.1.1	Wild boar	2008	Italy	Piemonte "La Mandria" Regional Park	36	15	99.4	6	99.0	113	93.1	btpB	180	84	71853	5101299
SRR8550493	2006.TE.5894.1.4	Wild boar	2006	Italy	Piemonte	36	15	99.6	6	99.0	113	93.1	btpB	151	86	71853	3899173
SRR8550492	2006.TE.19050.1.2	Wild boar	2006	Italy	Piemonte	36	15	99.8	6	99.4	113	93.4	btpB	168	68	102852	4538632
SRR8550496	2006.TE.830.1.2	Wild boar	2006	Italy	Piemonte	36	15	99.8	6	99.6	113	93.6	btpB	88	45	140339	994933
SRR8550491	2006.TE.5061.1.5	Wild boar	2006	Italy	Piemonte	36	15	99.9	6	99.7	113	93.7	btpB	74	45	140339	840324
SRR8550507	2008.TE.736.1.1	Wild boar	2008	Italy	Piemonte	36	15	99.9	6	99.7	113	93.7	btpB	71	45	166405	799755
SRR8550487	2007.TE.2835.1.7	Wild boar	2007	Italy	Piemonte "La Mandria" Regional Park	36	15	99.9	6	99.7	113	93.8	btpB	82	42	166405	933797
SRR8550495	2007.TE.1066.1.1	Wild boar	2007	Italy	Piemonte	37	15	99.5	7	99.6	114	93.4	btpB	81	43	139821	908070
SRR8550488	2007.TE.1066.1.3	Wild boar	2007	Italy	Piemonte	37	15	99.7	7	99.7	114	93.4	btpB	96	42	140338	1089196
SRR8550489	2006.TE.19050.1.1	Wild boar	2006	Italy	Piemonte	38	16	99.4		99.0	115	93.1	btpB	186	62	125855	4335007
SRR8550490	2004.TE.6594.1.1	Wild boar	2004	Italy	Sardegna	39	15	98.5		97.9	116	92.5	btpB	92	84	83066	2487619
SRR8550497	11-028-131	Swine	2010	France	Hautes Pyrénées	40	15	99.7		99.2	117	93.3	btpB	142	74	99565	3764032
SRR8550499	S_503	Wild boar	2011	Spain	Aragon	41	15	99.5		99.2	84	93.3	btpB	128	81	74620	2929232
SRR8550501	S_769	Swine	2012	Spain	Aragon	42	15	99.5		99.2	119	93.2	btpB	83	84	91963	1914078
SRR8550503	02-7563	Hare	2002	France	Isère	43	15	99.4		99.2	120	92.9	btpB	184	74	99552	4813146
SRR8550504	96-6378	Wild boar	1996	France	Moselle	44	15	99.3		99.2	121	92.9	btpB	95	73	99559	2409239
SRR8550505	09-120-217	Hare	2008	France	Indre et Loire	45	15	99.5		99.3	122	93.1	btpB	258	71	102651	6694676
SRR8550506	06-2628-2	Swine	2006	France	Morbihan	46	15	99.3		98.6	88	92.8	btpB	63	105	59558	1614977
SRR8550512	2013.TE.11767.1.1	Swine	2013	Italy	Sardegna	47	15	98.9		98.3	123	92.9	btpB	97	60	116941	2526655
SRR8550513	2009.TE.5156.1.1	Swine	2009	Italy	Lazio	48	16	99.7		99.3	124	93.4	btpB	86	46	138875	979552
SRR8550514	2009.TE.13056.1.2	Wild boar	2009	Italy	Piemonte "La Mandria" Regional Park	49	98	99.7		99.7	125	93.6	btpB	96	41	140339	1083600
SRR8550515	S_21	Swine	1999	Spain	Andalucia Huelva	50	15	99.4		99.1	126	93.2	btpB	252	59	135271	6578698
SRR8550519	S_327	Swine	2008	Romania	Romania	51	15	99.2		98.9	127	93.1	btpB	71	95	77629	1679182
SRR8550521	S_149	Wild boar	2005	Spain	Asturias	52	15	99.4		99.2	128	93.2	btpB	124	65	119405	3280617
